# Supplementary material for: Green Synthesis of Silver Nanoparticles Using the Cell-Free Supernatant of Haematococcus pluvialis Culture
Source: Materials (Basel). 2023 Dec 29;17(1):187. doi: 10.3390/ma17010187 (PMC10779655; doi:10.3390/ma17010187)
Supplement: Supplementary file 1 [file materials-17-00187-s001.zip]

Archive with 1 entries (1 files):
- materials-2715054-supplementary.pdf
